# Supplementary material for: High-Throughput Preparation and Machine Learning Screening of a Blue-Phase Liquid Crystal Based on Inkjet Printing
Source: Molecules. 2022 Oct 16;27(20):6938. doi: 10.3390/molecules27206938 (PMC9608808; doi:10.3390/molecules27206938)
Supplement: Supplementary file 1 [file molecules-27-06938-s001.zip]

Archive with 1 entries (1 files):
- molecules-1952374-supplementary.pdf
